# Supplementary material for: Scalable Microfabrication Procedures for Adhesive-Integrated Flexible and Stretchable Electronic Sensors
Source: Sensors (Basel). 2015 Sep 16;15(9):23459–76. doi: 10.3390/s150923459 (PMC4610501; doi:10.3390/s150923459)
Supplement: Supplementary File 1 [file sensors-15-23459-s001.zip]

Archive with 5 entries (5 files):
- video S4.mp4
- sensors-15-23459-supplementary.docx
- Video S1.mp4
- Video S2.mp4
- Video S3.mp4
